# Supplementary material for: Genetic Assessment and Positioning of Algerian Barley Landraces with Respect to Landraces from the Middle East and Europe Using RAPD and SSR Markers
Source: Curr Issues Mol Biol. 2024 Dec 17;46(12):14226–43. doi: 10.3390/cimb46120852 (PMC11674917; doi:10.3390/cimb46120852)
Supplement: Supplementary file 1 [file cimb-46-00852-s001.zip]

Archive with 1 entries (1 files):
- cimb-3314805-supplementary.pdf
